# Supplementary material for: A toolkit for Nannochloropsis oceanica CCMP1779 enables gene stacking and genetic engineering of the eicosapentaenoic acid pathway for enhanced long‐chain polyunsaturated fatty acid production
Source: Plant Biotechnol J. 2017 Jul 13;16(1):298–309. doi: 10.1111/pbi.12772 (PMC5785352; doi:10.1111/pbi.12772)
Supplement: Supplementary file 2 — Table S1 Fatty acid mole percentage of S. cerevisiae strains. Table S2 Codon usage of N. oceanica CCMP1779. Table S3 Bidirectional gene pairs. Table S4 Primers used in study. Table S5 List of constructs generated in this study. [file PBI-16-298-s004.xlsx]

## Sheet: Table S1
Table S1. Fatty acid mole percentage of S. cerevisiae strains
Yeast strains and timepoints with replicates are listed in the first column. Exogenous fatty acid when supplied is listed in the second column. Fatty acid mole percentage is determined by converting mass of each fatty acid class to moles, and normalizing the mole content of each fatty acid class against the total moles of all fatty acids (average ± standard error). Fatty acids not detected are re…
Strain and timepoint	Substrate supplied	16:0	16:1	18:0	18:1	18:2	18:3ω6	20:3	20:4ω6	20:4ω3	20:5
Sc-LacZ 0hr (n=2)		28.71 +/- 0.0437	47.72 +/- 0.3081	5.64 +/- 0.0826	17.93 +/- 0.2692	n.d.	n.d.	n.d.	n.d.	n.d.	n.d.
Sc-LacZ 24hr (n=2)		18.51 +/- 0.6455	52.74 +/- 0.7295	4.12 +/- 0.1101	24.62 +/- 0.1942	n.d.	n.d.	n.d.	n.d.	n.d.	n.d.
Sc-LacZ 48hr (n=2)		19.66 +/- 0.0805	49.44 +/- 0.4685	4.77 +/- 0.0951	26.13 +/- 0.2928	n.d.	n.d.	n.d.	n.d.	n.d.	n.d.
Sc-Δ12+Δ6 0hr (n=3)		25.56 +/- 1.2474	47.21 +/- 0.1305	5.7 +/- 0.083	21.54 +/- 1.1312	n.d.	n.d.	n.d.	n.d.	n.d.	n.d.
Sc-Δ12+Δ6 24hr (n=3)		21.83 +/- 0.0178	47.36 +/- 0.0785	5.15 +/- 0.0314	19.86 +/- 0.1178	1.4 +/- 0.0517	4.41 +/- 0.092	n.d.	n.d.	n.d.	n.d.
Sc-Δ12+Δ6 48hr (n=3)		25.04 +/- 0.4096	40.62 +/- 0.3604	6.24 +/- 0.0899	22.17 +/- 0.1482	1.82 +/- 0.1425	4.1 +/- 0.1791	n.d.	n.d.	n.d.	n.d.
Sc-Δ12+Δ6+E6 0hr (n=2)		28.75 +/- 0.5478	48.56 +/- 1.8096	5.13 +/- 0.5659	17.56 +/- 0.696	n.d.	n.d.	n.d.	n.d.	n.d.	n.d.
Sc-Δ12+Δ6+E6 24hr (n=2)		19.48 +/- 0.1286	50.8 +/- 0.4153	5.1 +/- 0.1362	21.17 +/- 0.4623	0.88 +/- 0.021	1.35 +/- 0.0309	1.23 +/- 0.0026	n.d.	n.d.	n.d.
Sc-Δ12+Δ6+E6 48hr (n=2)		22.7 +/- 0.5734	43.27 +/- 0.7372	6.42 +/- 0.2541	23.35 +/- 0.064	1.41 +/- 0.0504	1.31 +/- 0.0475	1.55 +/- 0.0292	n.d.	n.d.	n.d.
Sc-Δ12+Δ6+E6+Δ5+ω3 0hr (n=3)		25 +/- 1.2938	50.54 +/- 1.1552	4.8 +/- 0.2115	19.66 +/- 0.9521	n.d.	n.d.	n.d.	n.d.	n.d.	n.d.
Sc-Δ12+Δ6+E6+Δ5+ω3 24hr (n=3)		18.55 +/- 0.1181	51.37 +/- 0.1766	4.99 +/- 0.0922	23.97 +/- 0.4621	0.39 +/- 0.2547	0.48 +/- 0.0572	0.25 +/- 0.0586	n.d.	n.d.	n.d.
Sc-Δ12+Δ6+E6+Δ5+ω3 48hr (n=3)		18.59 +/- 0.1782	45.77 +/- 0.5259	6.21 +/- 0.2244	26.33 +/- 0.2078	1.4 +/- 0.1521	0.74 +/- 0.0047	0.55 +/- 0.0371	n.d.	0.3 +/- 0.0013	0.11 +/- 0.0039
Sc-LacZ 0hr (n=2)	20:3	27.98 +/- 0.1938	30.08 +/- 2.9067	4.52 +/- 0.0903	9.85 +/- 1.3444	n.d.	n.d.	27.58 +/- 4.1476	n.d.	n.d.	n.d.
Sc-LacZ 24hr (n=2)	20:3	18.12 +/- 0.1678	47.28 +/- 0.29	3.88 +/- 0.0302	21.79 +/- 0.5658	n.d.	n.d.	8.93 +/- 0.7182	n.d.	n.d.	n.d.
Sc-LacZ 48hr (n=2)	20:3	22.14 +/- 0.0269	43.77 +/- 0.0804	4.57 +/- 0.0472	24.63 +/- 0.0782	n.d.	n.d.	4.89 +/- 0.0226	n.d.	n.d.	n.d.
Sc-Δ5+ω3 0hr (n=4)	20:3	26.84 +/- 0.6474	45.58 +/- 0.1301	5.24 +/- 0.0125	17.89 +/- 0.1804	n.d.	n.d.	4.44 +/- 0.3245	n.d.	n.d.	n.d.
Sc-Δ5+ω3 24hr (n=4)	20:3	19.58 +/- 0.133	47.27 +/- 0.2142	4.66 +/- 0.1392	22.95 +/- 0.6476	n.d.	n.d.	4.01 +/- 0.2516	n.d.	0.92 +/- 0.0854	0.62 +/- 0.1026
Sc-Δ5+ω3 48hr (n=4)	20:3	20.68 +/- 0.1245	42.18 +/- 0.4403	5.51 +/- 0.1087	26.85 +/- 0.2623	n.d.	n.d.	4.11 +/- 0.0245	n.d.	0.4 +/- 0.0171	0.26 +/- 0.0137
Sc-Leu 0hr (n=2)	20:3	21.62 +/- 0.3112	37.6 +/- 0.1856	5.58 +/- 0.0529	21.91 +/- 0.4474	n.d.	n.d.	13.09 +/- 0.3574	n.d.	0.19 +/- 0.0173	n.d.
Sc-Leu 24hr (n=2)	20:3	18.76 +/- 0.0367	42.33 +/- 0.8341	4.89 +/- 0.0294	22.53 +/- 0.1811	n.d.	n.d.	11.49 +/- 0.6604	n.d.	n.d.	n.d.
Sc-Leu 48hr (n=2)	20:3	18.47 +/- 0.0384	41.69 +/- 0.2594	5.25 +/- 0.2512	23.85 +/- 0.8267	n.d.	n.d.	10.73 +/- 0.78	n.d.	n.d.	n.d.
Sc-Leu 0hr (n=2)	20:4ω6	23.41 +/- 0.8118	35.01 +/- 0.4783	6.01 +/- 0.0155	22.29 +/- 0.9076	n.d.	n.d.	n.d.	13.09 +/- 0.5289	0.18 +/- 0.0297	n.d.
Sc-Leu 24hr (n=2)	20:4ω6	19.51 +/- 0.3211	40.15 +/- 0.8664	5.28 +/- 0.1969	25.04 +/- 0.1745	n.d.	n.d.	n.d.	9.95 +/- 0.5157	0.07 +/- 0.0072	n.d.
Sc-Leu 48hr (n=2)	20:4ω6	18.28 +/- 0.5734	40.87 +/- 0.4416	5.23 +/- 0.2064	26.08 +/- 0.038	n.d.	n.d.	n.d.	9.54 +/- 0.3003	n.d.	n.d.
Sc-Leu 0hr (n=1)	20:4ω3	21.75	27.02	6.66	19.34	n.d.	n.d.	n.d.	n.d.	25.24	n.d.
Sc-Leu 24hr (n=1)	20:4ω3	19.15	32.72	5.31	22	n.d.	n.d.	n.d.	n.d.	20.83	n.d.
Sc-Leu 48hr (n=1)	20:4ω3	17.22	32.96	5.94	23.66	n.d.	n.d.	n.d.	n.d.	20.21	n.d.
Sc-Δ5 0hr (n=3)	20:3	20.8 +/- 0.2822	35.4 +/- 0.161	5.76 +/- 0.0353	22.75 +/- 0.5027	n.d.	n.d.	15.04 +/- 0.2402	n.d.	0.24 +/- 0.1283	n.d.
Sc-Δ5 24hr (n=3)	20:3	17.98 +/- 0.0081	41.34 +/- 0.9836	5.12 +/- 0.0799	23.84 +/- 0.6283	n.d.	n.d.	10.36 +/- 1.5669	1.36 +/- 0.0818	n.d.	n.d.
Sc-Δ5 48hr (n=3)	20:3	17.99 +/- 0.1227	39.71 +/- 0.9696	5.72 +/- 0.1621	24.89 +/- 0.8541	n.d.	n.d.	10.39 +/- 1.9407	1.3 +/- 0.0892	n.d.	n.d.
Sc-Δ5 0hr (n=3)	20:4ω3	20.78 +/- 0.7178	26.12 +/- 0.1373	6.68 +/- 0.0833	19.78 +/- 0.7863	n.d.	n.d.	0.26 +/- 0.0348	n.d.	26.38 +/- 0.2179	n.d.
Sc-Δ5 24hr (n=3)	20:4ω3	20.51 +/- 0.1	29.52 +/- 0.2052	6.32 +/- 0.0839	21.22 +/- 0.1081	n.d.	n.d.	n.d.	n.d.	19.59 +/- 0.1188	2.83 +/- 0.0265
Sc-Δ5 48hr (n=3)	20:4ω3	16.87 +/- 0.124	32.74 +/- 0.3841	6.04 +/- 0.1991	25.39 +/- 0.4848	n.d.	n.d.	n.d.	n.d.	16.85 +/- 0.2848	2.11 +/- 0.024
Sc-Δ5 0hr (n=2)	20:3 + 20:4ω3	21.23 +/- 1.0009	24.82 +/- 0.0068	6.63 +/- 0.0876	18.63 +/- 1.1196	n.d.	n.d.	8.32 +/- 0.3738	n.d.	20.38 +/- 0.1606	n.d.
Sc-Δ5 24hr (n=2)	20:3 + 20:4ω3	20.53 +/- 0.1962	28.73 +/- 0.9679	7.26 +/- 0.9888	21.4 +/- 0.1983	n.d.	n.d.	2.42 +/- 0.1677	0.36 +/- 0.0236	17.03 +/- 0.1943	2.28 +/- 0.02
Sc-Δ5 48hr (n=2)	20:3 + 20:4ω3	16.88 +/- 0.2146	32.37 +/- 0.1615	5.85 +/- 0.051	24.73 +/- 0.1856	n.d.	n.d.	2.49 +/- 0.1484	0.25 +/- 0.0145	15.64 +/- 0.3764	1.78 +/- 0.0281
Sc-ω3 0hr (n=3)	20:3	20.85 +/- 0.1576	36.85 +/- 0.2822	5.78 +/- 0.0231	22.84 +/- 0.2797	n.d.	n.d.	13.52 +/- 0.4101	n.d.	0.15 +/- 0.1527	n.d.
Sc-ω3 24hr (n=3)	20:3	18.9 +/- 0.7494	43.99 +/- 0.3518	5.4 +/- 0.0276	22.54 +/- 1.13	n.d.	n.d.	6.79 +/- 0.4948	n.d.	2.38 +/- 0.2214	n.d.
Sc-ω3 48hr (n=3)	20:3	17.99 +/- 0.029	41.93 +/- 0.3393	6.14 +/- 0.1451	25.22 +/- 0.2175	n.d.	n.d.	6.78 +/- 0.1037	n.d.	1.94 +/- 0.022	n.d.
Sc-ω3 0hr (n=3)	20:4ω6	22.99 +/- 0.1278	34.62 +/- 0.163	6.24 +/- 0.0229	22.63 +/- 0.1817	n.d.	n.d.	0.23 +/- 0.0145	13.14 +/- 0.1967	0.14 +/- 0.003	n.d.
Sc-ω3 24hr (n=3)	20:4ω6	20.6 +/- 1.1558	39.72 +/- 0.6478	5.55 +/- 0.1178	22.02 +/- 1.479	n.d.	n.d.	n.d.	9.48 +/- 0.732	n.d.	2.64 +/- 0.2762
Sc-ω3 48hr (n=3)	20:4ω6	18.36 +/- 0.2632	39.42 +/- 0.4584	5.93 +/- 0.1357	25.09 +/- 0.3808	n.d.	n.d.	n.d.	9.11 +/- 0.1571	n.d.	2.09 +/- 0.1326
Sc-ω3 0hr (n=3)	20:3 + 20:4ω6	22.45 +/- 0.1346	32.8 +/- 0.075	6.09 +/- 0.004	21.55 +/- 0.1546	n.d.	n.d.	7.98 +/- 0.2614	8.97 +/- 0.2458	0.15 +/- 0.0043	n.d.
Sc-ω3 24hr (n=3)	20:3 + 20:4ω6	21.83 +/- 0.5563	37.86 +/- 0.5847	5.85 +/- 0.0551	20.74 +/- 0.5772	n.d.	n.d.	3.55 +/- 0.4969	7.25 +/- 0.8004	1.12 +/- 0.0685	1.81 +/- 0.2391
Sc-ω3 48hr (n=3)	20:3 + 20:4ω6	18.12 +/- 0.2614	38.12 +/- 0.2251	5.94 +/- 0.0163	25.48 +/- 0.1351	n.d.	n.d.	3.54 +/- 0.6561	6.88 +/- 0.2697	0.69 +/- 0.0909	1.24 +/- 0.0962

## Sheet: Table S2
Table S2. Codon usage of N. oceanica CCMP1779
DNA codons (and the corresponding amino acid) from the coding regions of N. oceanica were computated using the CUSP function of EMBOSS. Total usage of each codon is displayed in column 3. Frequency refers to the expected occurrence of each codon for a random 1000 amino acid protein. Fraction is the relative usage between synonymous codons for each amino acid.
Codon	AA	# in CDS	Frquency	Fraction
CTT	L	22678	11.25	0.117
ATG	M	51143	25.37	1
AAG	K	75091	37.25	0.714
AAA	K	30136	14.949	0.286
ATC	I	37199	18.453	0.478
AAC	N	29344	14.557	0.52
ATA	I	10216	5.068	0.131
AGG	R	26519	13.155	0.209
CCT	P	25477	12.638	0.258
ACT	T	16188	8.03	0.154
AGC	S	33287	16.513	0.233
ACA	T	19127	9.488	0.182
AGA	R	11067	5.49	0.087
CAT	H	20110	9.976	0.448
AAT	N	27071	13.429	0.48
ATT	I	30401	15.081	0.391
CTG	L	47550	23.588	0.245
CTA	L	11493	5.701	0.059
CTC	L	39175	19.433	0.202
CAC	H	24792	12.298	0.552
ACG	T	37173	18.44	0.354
CCG	P	25713	12.755	0.26
AGT	S	19055	9.453	0.133
CCA	P	15181	7.531	0.154
CAA	Q	28943	14.358	0.38
CCC	P	32469	16.107	0.329
TAT	Y	19599	9.722	0.407
GGT	G	26541	13.166	0.15
TGT	C	12131	6.018	0.432
CGA	R	17006	8.436	0.134
CAG	Q	47211	23.42	0.62
CGC	R	26259	13.026	0.207
GAT	D	43756	21.706	0.441
CGG	R	29741	14.753	0.234
TTT	F	35522	17.621	0.5
TGC	C	15928	7.901	0.568
GGG	G	62294	30.902	0.351
TAG	Stop	1602	0.795	0.348
GGA	G	41466	20.57	0.234
TGG	W	24709	12.257	1
GGC	G	47132	23.381	0.266
TAC	Y	28550	14.163	0.593
GAG	E	103188	51.188	0.694
TCG	S	27308	13.547	0.191
TTA	L	12010	5.958	0.062
GAC	D	55406	27.485	0.559
CGT	R	16435	8.153	0.129
GAA	E	45410	22.526	0.306
TCA	S	12477	6.189	0.087
GCA	A	37448	18.577	0.195
GTA	V	16373	8.122	0.114
GCC	A	63080	31.292	0.329
GTC	V	37871	18.787	0.264
GCG	A	57333	28.441	0.299
GTG	V	70785	35.114	0.494
TTC	F	35467	17.594	0.5
GTT	V	18173	9.015	0.127
GCT	A	33942	16.837	0.177
ACC	T	32493	16.119	0.31
TGA	Stop	1535	0.761	0.333
TTG	L	60902	30.211	0.314
TCC	S	32748	16.245	0.229
TAA	Stop	1473	0.731	0.32
TCT	S	17960	8.909	0.126

## Sheet: Table S3
Table S3. Bidirectional gene pairs
Diverging genes with suitable expression based upon light:dark RNA-Seq are listed with their contig. Maximum, minimum, fold change, and Pearson's correlation based on the light:dark RNA-seq is displayed in columns 3-6. Functional annotation of genes are listed in column 7.
Contig	Gene number (NannoCCMP1779_#)	Light:Dark minimum expression (FPKM)	Light:Dark maximum expression (FPKM)	Fold change	Co-expression	Annotation
nanno_913	210	65	268	4.15	0.8	Histone
nanno_913	197	180	293	1.63		Histone
nanno_989	9669	162	362	2.24	0.94	Ribosmal 40S S15
nanno_989	9668	145	366	2.53		Ribosomal 60S l21
nanno_84	7418	10	476	45.88	-0.7	Ribosomal 60S component
nanno_84	7414	83	315	3.81		Transaldose
nanno_750	7642	421	1736	4.12	0.47	Ribosomal component
nanno_750	7640	306	548	1.79		Mitochondrial NADH oxireductase
nanno_1064	10564	448	2453	5.47	0.99	VCP4
nanno_1064	10562	829	4471	5.39		VCP5
nanno_4100	4699	173	6760	39.16	0.99	VCP1
nanno_4100	4698	507	9277	18.3		VCP2
Nanno_476	6455	160	232	1.44	0.13	Histone
Nanno_476	6451	281	568	2.02		Histone
Nanno_913	194	457	801	1.75	-0.25	Histone
Nanno_913	212	16	41	2.5		Histone
Nanno_1361	443	4	111	25.67	1	Nitrate transporter
Nanno_1361	438	8	858	107.93		Nitrate reductase

## Sheet: Table S4
Table S4. Primers used in study
Primer sequences are provided 5' to 3'. Restriction sites used in cloning are underlined, while restriction sites in the primer are listed in column 3. Small features that were introduced into constructs by the primer are listed in column 4.
Primer name	Primer sequence	Restriction sites	Features incorporated
cDNA isolation
D12 10636 F+	atgggacgcggcggtgag
D12 10636 R-	cggccctctagaggtggtgatggtgatgatgtgcccgctgcttgtagaatac	XbaI	His tag
D6 2179 F+	acactggcggccgcaaaaaaatgtctggacgcggtggcgagcgg	NotI	S. cerevisiae kozak sequence
D6 2179 R-	cggccctctagaggtggtgatggtgatgatgcatggcggggaaatcggcc	XbaI	His tag
D5 5794 F+	gcctccccagaacgac
D5 5794 R-	ctaacccatgtgcacctcc
W3 6416 F+	atggttgagcaaacgttaccg
W3 126 R-	cggaggggatgatgaacg
E6 9141 F+	gccgccgcccttcttg
E6 9141 R-	gccggtttccaagaaggct
Yeast expression
D12 Sc F+	aaccccggatccaaaaaatgtctggacgcggcggtgag	BamHI	S. cerevisiae kozak sequence
D12 Sc R-	cggccctctagaggtggtgatggtgatgatgtgcccgctgcttgtagaatac	XbaI	His tag
E6 9141 ScTopo F+	atgtctgccgccgcccttcttg
E6 9141 ScTopo R-	gccggtttccaagaaggct
D5 Sc F+	gcggccgcaaaaaaatgtctcctccccagaacgac	NotI	S. cerevisiae kozak sequence
D5 Sc R-	gagctcctagtggtgatggtgatgatgacccatgtgcacctcc	SacI	His tag
W3 Sc F+	gggcccaaaaaaatgtctgttgagcaaacgttaccgac	ApaI	S. cerevisiae kozak sequence
W3 Sc R-	cggccctctagaggtggtgatggtgatgatgcggaggggatgatgaacg	XbaI	His tag
Toolkit epitopes
OX Hafillin+	cgcgccctcgttaacatgtacccctatgacgtgccggactacgccacgcgtgagtcgcgatgagct	HpaI	HA epitope
OX HA fillin -	catcgcgactcacgcgtggcgtagtccggcacgtcataggggtacatgttaacgaggg	MluI, NruI	HA epitope
venus HM GSG OX F+	gttaaccaattggggagcggcatggtgagcaagggcgag	HpaI, MfeI	Glycine-serine-glycine
venus GSG SM OX R-	acgcgtaggcctgccgcttcctttgtacaactcatccatcccaagc	StuI, MluI	Glycine-serine-glycine
Cerulean HM GSG OX F+	gttaaccaattggggagcggcatggtgtccaagggcgag	HpaI, MfeI	Glycine-serine-glycine
Cerulean GSG SM OX R-	acgcgtaggcctgccgcttcccttgtacagctcgtccatgcc	StuI, MluI	Glycine-serine-glycine
nocox EGFP mfe gsg F+	caattggggagcggcatggtgagcaagggcgag	MfeI	Glycine-serine-glycine
nocox EGFP gsg stui R-	aggcctgccgcttcccttgtacagctcgtccatgc	StuI	Glycine-serine-glycine
nocox Nlux mfe gsg F+	caattggggagcggcatggtgtttactctcgaggacttc	MfeI	Glycine-serine-glycine
nocox Nlux gsg stui R-	aggcctgccgcttcccgcgtagtcgggcacgtc	StuI	Glycine-serine-glycine
Nannochloropsis promoters
EFbidi asci T clai F+	ccatccacagaatcgattggcgcgccctcgtt	AscI, ClaI
EFbidi xho R-	atggatctcgagggttgcgtgtgtatc	XhoI
EF bidi pro ecori clai F+	gaattcatcgattctgtggatggagggagg	EcorI, ClaI
EF bidi pro xhoi R-	ctcgagggttgcgtgtgtatctgtg	XhoI
Efpro GW F+	cacctatagctacatggtagctag,
Efpro GW R-	tgttacgaagtgagggttgag
NoEF1a	cttggccatggtcagctgctcgagtgttacgaagtgagggttg	XhoI
NoEF1a	cctttttacggttcctggcctctagagtatagctacatggtagc	XbaI
Ribi sdm nru F+	gaggagaggtcgtgagaacaggatg
Ribi sdm nru R-	ttcctggccaccatcgcttc
Ribi sdm mlui F+	tccccatcaggcagcagac
Ribi sdm mlui R-	gtctagctgtgacactgaggac
Desaturase overexpression cloning
D9 mlui HA start :	acgcgttatccgtacgatgtccctgactatgcgatggtcttccagctcgc	MluI	HA epitope
D9 ecorv nsi R-	atgcatgatatccagatttccagtccttggtc	EcorV, NsiI
D12 claI xhoi F+	ctcgagatcgatgggacgcggcggtgag	XhoI, ClaI
D12 nrui R+	tcgcgaggcgtagtccggcacgtc	NruI
D5 OX mluI F+	acgcgtatgcctccccagaacgacgctg	MluI
D5 OX nrui R-	tcgcgaacccatgtgcacctccgc	NruI
D6 OX mluI F+	acgcgtatgggacgcggtggcgagc	MluI
D6 OX nrui R-	tcgcgacatggcggggaaatcggc	NruI
D12 OX mluI F+	acgcgtatgggacgcggcggtgagaag	MluI
D12 OX nrui R-	tcgcgatgcccgctgcttgtagaatacc	NruI
w3 OX mluI F+	acgcgtatggttgagcaaacgttaccg	MluI
w3 OX nrui R-	tcgcgacggaggggatgatgaacg	NruI
2A site directed mutagenesis
F2A 58 F+	ccggcgcgcccgtgaccgagttgctttaccg	AscI
F2A 58 R-	gcgttctagagggccccgggttggactc	PspomI, XbaI
T2A F+	ccttgctgacgtgcggggacgtggaggagaac
T2A R-	aaccccgcccctctccactagtgccgcatgc	SphI
401 p2A F+	gtccgagggcaaaggaagcatgcggcactagtggagcgacgaacttctccttgctga	SphI, SpeI
4-1 p2A R-	gagctcacgtacgcgttctagagggccccgggttctcctccacgtccccggcctgct	SacI, MluI, XbaI
4-1 p2A R+	agcaggccggggacgtggaggagaacccggggccctctagaacgcgtacgtgagctc	NheI
401 F2A F+:	gtccgagggcaaaggaaggctccggcgcgcccgtgaagcagacgctgaacttcgacctgc	AscI
401 p2A F-	tcagcaaggagaagttcgtcgctccactagtgccgcatgcttcctttgccctcggac	SphI, SpeI
4-1 p2A R+	agcaggccggggacgtggaggagaacccggggccctctagaacgcgtacgtgagctc	SacI, MluI, XbaI
401 F2A F-:	gcaggtcgaagttcagcgtctgcttcacgggcgcgccggagccttcctttgccctcggac	AscI
P2a 30 aa F+	ttccaggggccgggggcgacgaacttctccttg
P2a 30 aa R+	gcatgcggcactagtggaatgacgaccctgtcc	SphI
p2a 45aa sdm F+	cgcagcgaacgcctgagcaccgcg atgacgaccctgtccttcca	SphI, SpeI
p2a 45aa sdm R-	gccatcgctgttttccggatggcttccactagtgccgcatgc	SphI, SpeI
p2a 60aa sdm F+	tgatccggcggcgtttagcaaa agccatccggaaaacagcg	SphI, SpeI
p2a 60aa sdm R-	tgaatgccggggcgcgggcaaaatccactagtgccgcatgc	SphI, SpeI
N. oceanica qPCR
ActRP4 1845 qPCR F2+	gatgtggaggataacgaccc
ActRP4 1845 qPCR R2-	aactctttccgcacgtccac
D9 qpcr F2+	agcagttcaacccgaccaag
D9 qpcr R2-	tcatgctcttcccattcgcc
D12 qpcr F2+	caagatgccgttctaccacg
D12 qpcr R2-	gcccgctgcttgtagaatac
D6 qpcr F2+	gttggtgcagtggttctgtg
D6 qpcr R2-	ccctcccacatattcgtctc
D5 qpcr F2+	ggactacgcccacaataacg
D5 qpcr R2-	gtcacaaaatcgggcaggac
w3 qpcr F2+	gctctcctatgtggattggg
w3 qpcr R2-	gttggtcttccttctcggac

## Sheet: Table S5
Table S5. Constructs generated
Plasmids generated for yeast and Nannochloropsis expression. Restriction sites within the same multiple MCS are separated by slashes and different multiple cloning sites (MCS) separated by commas. All vectors are based on a ColE1 origin and use ampicillin resistance.
	Host selection	MCS
Yeast expression vectors
pESC-leu-D5+w3	leucine	-
pESC-his-D12+D6	histidine	-
pYES-E6	uracil	-
Nannochloropsis toolkit
Selection casettes
pNOC-411	zeocin	NheI/MluI/SacI
pNOC-401	hygromycin	NheI/MluI/SacI
2A peptides
pNOC-411-F2A(24)	zeocin	XbaI/MluI/SacI/MfeI
pNOC-411-T2A(18)	zeocin	XbaI/MluI/SacI/MfeI
pNOC-411-P2A(19)	zeocin	XbaI/MluI/SacI/MfeI
pNOC-411-P2A(30)	zeocin	XbaI/MluI/SacI/MfeI
pNOC-411-P2A(45)	zeocin	XbaI/MluI/SacI/MfeI
pNOC-411-P2A(60)	zeocin	XbaI/MluI/SacI/MfeI
pNOC-411-F2A(58)	zeocin	XbaI/MluI/SacI/MfeI
pNOC-401-P2A(19)	hygromycin	XbaI/MluI/SacI/MfeI
pNOC-401-P2A(29)	hygromycin	XbaI/MluI/SacI/MfeI
pNOC-401-P2A(45)	hygromycin	XbaI/MluI/SacI/MfeI
pNOC-401-P2A(60)	hygromycin	XbaI/MluI/SacI/MfeI
pNOC-401-P2A(60)-Hsterm	hygromycin	PspomI/XbaI/AfeI/KpnI
pNOC-411-P2A(60)-Hsterm	zeocin	PspomI/XbaI/AfeI/KpnI
pNOC-411-F2A(24)-Flux	zeocin	XbaI/MluI/SacI/MfeI
pNOC-411-T2A(18)-Flux	zeocin	XbaI/MluI/SacI/MfeI
pNOC-411-P2A(19)-Flux	zeocin	XbaI/MluI/SacI/MfeI
pNOC-411-P2A(29)-Flux	zeocin	XbaI/MluI/SacI/MfeI
pNOC-411-P2A(45)-Flux	zeocin	XbaI/MluI/SacI/MfeI
pNOC-411-P2A(60)-Flux	zeocin	XbaI/MluI/SacI/MfeI
pNOC-411-F2A(58)-Flux	zeocin	XbaI/MluI/SacI/MfeI
pNOC-401-P2A(19)-Flux	hygromycin	XbaI/MluI/SacI/MfeI
pNOC-401-P2A(29)-Flux	hygromycin	XbaI/MluI/SacI/MfeI
pNOC-401-P2A(45)-Flux	hygromycin	XbaI/MluI/SacI/MfeI
pNOC-401-P2A(60)-Flux	hygromycin	XbaI/MluI/SacI/MfeI
Epitopes
pNOC-Dlux	hygromycin	-
pNOC-Efpro-Dlux	hygromycin	-
pNOC-OX-HA	hygromycin	AscI/HpaI,MluI/NruI/SacI
pNOC-OX-CFP	hygromycin	AscI/HpaI/MfeI, StuI/MluI/NruI/SacI
pNOC-OX-YFP	hygromycin	AscI/HpaI/MfeI, StuI/MluI/NruI/SacI
pNOC-OX-GFP	hygromycin	AscI/HpaI/MfeI, StuI/MluI/NruI/SacI
pNOC-OX-Nlux	hygromycin	AscI/HpaI/MfeI, StuI/MluI/NruI/SacI
pNOC-Stacked-Nlux-hyg	hygromycin	AscI/HpaI/MfeI, StuI/MluI/NruI/SacI, PspomI/XbaI/AfeI/KpnI
pNOC-Stacked-ble-GFP	zeocin	AscI/HpaI/MfeI, StuI/MluI/NruI/SacI, PspomI/XbaI/AfeI/KpnI
Desaturase overexpression
pNOC-DOX5-CFP	hygromycin	-
pNOC-DOX12-CFP	hygromycin	-
pNOC-DOX12-HA	hygromycin	-
pNOC-DOX9	zeocin	-
pNOC-Stacked-DOX9+12	zeocin	-
