# Supplementary material for: A toolkit for Nannochloropsis oceanica CCMP1779 enables gene stacking and genetic engineering of the eicosapentaenoic acid pathway for enhanced long‐chain polyunsaturated fatty acid production
Source: Plant Biotechnol J. 2017 Jul 13;16(1):298–309. doi: 10.1111/pbi.12772 (PMC5785352; doi:10.1111/pbi.12772)
Supplement: Supplementary file 3 — Data S1 Script used for the identification of bidirectional promoters. [file PBI-16-298-s001.txt]

import string
import sys
import collections
import re
import linecache

gff = 'GFF file location'
rnafile = 'Gene expression file location'


#dictionary of exons by gene
	#look for exon, record gene location, +/- strand
def genelist(f):
	try:#open file with error handling
		matrix = open(f, 'r') #open input file
	except IOError:
		print "There is an input error"
		sys.exit(0)
	#info = defaultdict(list)
	info = {}
	for line in matrix: #loop all lines to list as nested list
		strm = str(line) # string the line
		stm = strm.strip() #strip string of whitespace
		slm = stm.split('\t') #split string into list by tabs
		if slm[2] == "CDS":
			intstart = int(slm[3])
			intstop = int(slm[4])
			id = slm[8].strip() #strip string of whitespace
			id2 = id.split('|')
			id3 = id2[1].split(':')
			geneid = id3[0]
			geneinfo = [slm[0], geneid, intstart, intstop, slm[6]]
			#print slm[0], exoninfo
			if geneid in info: #if query is already key 
				info[geneid].append(geneinfo)#add new info
			if geneid not in info: 
				info[geneid] = [geneinfo]
	matrix.close()
	print info
	return info

def sort(input):
	output = {}
	for gene in input:
		gffinfo = input[gene]
		firstcds = gffinfo[0]
		if firstcds[4] == '+':
			#print "positive"
			gffinfo.sort(key = lambda ll: ll[2])
			genestart = gffinfo[0]
		if firstcds[4] == '-':
			#print "negative"
			gffinfo.sort(key = lambda ll: ll[2])
			gffinfo.reverse()
			genestart = gffinfo[0]
		if firstcds[0] in output:
			output[firstcds[0]].append(genestart)
		if firstcds[0] not in output:
			output[firstcds[0]] = [genestart]
		for names in output:
			#info = 
			output[names].sort(key = lambda ll: ll[2])
	print output, "sort done"
	return output
	
def expression(gene):
	try:#open file with error handling
		rna = open(rnafile, 'r') #open input file
	except IOError:
		print "There is an input error"
		sys.exit(0)
	express = 0
	for line in rna:
		check1 = line.strip()
		check2 = check1.split("\t")
		idcheck = check2[0].split("-")
		match = gene[1].split("-")
		#print idcheck[1], match[0]
		if idcheck[1] == match[0]:
			nums = [float(n) for n in check2[1:9]]
			average = sum(nums) / float(len(nums))
			maxi = max(nums)
			expressinfo = [average, maxi]
			print "winner", expressinfo
			return expressinfo
	
def map(input):
	final = {}
	for contig in input:
		genes = input[contig]
		print genes
		count = 0
		for gene1 in genes:
			count = count + 1
			#print gene1
			try:
				gene2 = genes[count]
				#print gene2
				space = [int(gene2[2]) - int(gene1[3])]
				print space
				if gene1[4] == "-" and gene2[4] == "+":
					gene1level = expression(gene1)
					#gene1level.extend(space)
					gene2level = expression(gene2)
					#gene2level.extend(space)
					if gene1level[1] >= 500 and gene2level[1] >= 500: # gene expression criteria
						print "yes"
						gene1.extend(gene1level)
						gene1.extend(space)
						gene2.extend(gene2level)
						gene2.extend(space)
						bidi= gene1, gene2
						if contig in final:
							final[contig].append(bidi)
						if contig not in final:
							final[contig] = bidi
			except:
				donothing = 0
	print final
	return final
		 


def listoutput(inp, filep): #input and filepath
	filepath = 'Output file location'+filep
	output = open(filepath, 'w') #open output file
	#output.write('Gene\tContig\tStrand\tSequence\n') #add tabbed header
	for contig in inp:
		list = inp[contig]
		for ex in list: #loop domain set
			output.write('%s\t%s\t%s\t%s\t%s\t%s\t%s\t%s\n' % (ex[0], ex[1], ex[2], ex[3], ex[4], ex[5], ex[6], ex[7])) #tabbed count of Y and F to output
	output.close() #close output	
	return #close function

genes = genelist(gff)
sorted = sort(genes)
bidirectional = map(sorted)
outfile = 'bidi5.out'
bidioutput = listoutput(bidirectional, outfile)
